# Supplementary material for: Transcriptome Profiling of Louisiana iris Root and Identification of Genes Involved in Lead-Stress Response
Source: Int J Mol Sci. 2015 Nov 25;16(12):28087–97. doi: 10.3390/ijms161226084 (PMC4691031; doi:10.3390/ijms161226084)
Supplement: Supplementary file 1 [file ijms-16-26084-s001.zip]

Archive with 2 entries (2 files):
- Tables S1 and S2.xls
- ijms-89590-Supplementary Information.pdf
