# Supplementary material for: Transcriptome Profiling of Louisiana iris Root and Identification of Genes Involved in Lead-Stress Response
Source: Int J Mol Sci. 2015 Nov 25;16(12):28087–97. doi: 10.3390/ijms161226084 (PMC4691031; doi:10.3390/ijms161226084)
Supplement: Supplementary file 1 [file ijms-16-26084-s001.zip › Tables S1 and S2.xls]

## Sheet: Table S1
Table S1. The enriched GO terms of up-regulated DEGs.
GO	All_transcripts_with_GO_annotation(102262)	DEGs_with_GO_annotation(30772)	Qvalue	GO_term
GO:0016021	11350	3898	1.72692e-23	integral to membrane
GO:0006810	8858	3064	6.14478e-20	transport
GO:0005739	4163	1475	1.73765e-12	mitochondrion
GO:0031225	61	46	4.93656e-12	anchored to membrane
GO:0042302	31	28	1.62353e-11	structural constituent of cuticle
GO:0004364	215	111	1.25217e-09	glutathione transferase activity
GO:0016020	15285	4937	5.69829e-09	membrane
GO:0035556	468	205	1.12637e-08	intracellular signal transduction
GO:0015031	2647	940	4.73518e-08	protein transport
GO:0005743	1766	649	5.27624e-08	mitochondrial inner membrane
GO:0055085	3487	1210	8.84394e-08	transmembrane transport
GO:0005768	396	175	8.84394e-08	endosome
GO:0006914	220	108	9.15879e-08	autophagy
GO:0016717	128	70	1.60572e-07	oxidoreductase activity. acting on paired donors. with oxidation of a pair of donors resulting in the reduction of molecular oxygen to two molecules of water
GO:0030433	65	42	1.61578e-07	ER-associated protein catabolic process
GO:0042626	714	284	9.68549e-07	ATPase activity. coupled to transmembrane movement of substances
GO:0046029	43	30	1.20208e-06	mannitol dehydrogenase activity
GO:0016485	86	50	1.3362e-06	protein processing
GO:0030970	23	19	1.64454e-06	retrograde protein transport. ER to cytosol
GO:0004129	230	108	1.77627e-06	cytochrome-c oxidase activity
GO:0004725	228	107	2.04294e-06	protein tyrosine phosphatase activity
GO:0035335	228	107	2.04294e-06	peptidyl-tyrosine dephosphorylation
GO:0000421	78	46	2.16493e-06	autophagic vacuole membrane
GO:0003899	434	183	2.27354e-06	DNA-directed RNA polymerase activity
GO:0005741	221	104	2.45824e-06	mitochondrial outer membrane
GO:0055114	9558	3101	4.74925e-06	oxidation-reduction process
GO:0033110	45	30	5.53445e-06	CVT vesicle membrane
GO:0031902	120	63	5.57343e-06	late endosome membrane
GO:0005575	527	214	6.27974e-06	cellular_component
GO:0006629	1699	608	9.34915e-06	lipid metabolic process
GO:0005730	835	319	1.17691e-05	nucleolus
GO:0003333	140	70	1.46286e-05	amino acid transmembrane transport
GO:0015171	140	70	1.46286e-05	amino acid transmembrane transporter activity
GO:0031410	605	238	2.5793e-05	cytoplasmic vesicle
GO:0006200	2047	716	3.65717e-05	ATP catabolic process
GO:0030170	1144	419	4.29466e-05	pyridoxal phosphate binding
GO:0016671	68	39	4.38229e-05	oxidoreductase activity. acting on a sulfur group of donors. disulfide as acceptor
GO:0016887	2031	709	5.37888e-05	ATPase activity
GO:0000060	11	10	8.99544e-05	protein import into nucleus. translocation
GO:0031205	11	10	8.99544e-05	endoplasmic reticulum Sec complex
GO:0048408	11	10	8.99544e-05	epidermal growth factor binding
GO:0009190	172	80	9.71534e-05	cyclic nucleotide biosynthetic process
GO:0016849	172	80	9.71534e-05	phosphorus-oxygen lyase activity
GO:0000502	959	354	0.000109102	proteasome complex
GO:0005783	2763	941	0.000109102	endoplasmic reticulum
GO:0010008	165	77	0.000119237	endosome membrane
GO:0016846	25	18	0.000132269	carbon-sulfur lyase activity
GO:0044255	71	39	0.000172586	cellular lipid metabolic process
GO:0008333	18	14	0.000201682	endosome to lysosome transport
GO:0017111	3018	1018	0.00023628	nucleoside-triphosphatase activity
GO:0004015	10	9	0.000258232	adenosylmethionine-8-amino-7-oxononanoate transaminase activity
GO:0004141	10	9	0.000258232	dethiobiotin synthase activity
GO:0005777	638	243	0.000261421	peroxisome
GO:0043388	56	32	0.000297799	positive regulation of DNA binding
GO:0032781	28	19	0.000319902	positive regulation of ATPase activity
GO:0033158	54	31	0.000339365	regulation of protein import into nucleus. translocation
GO:0008654	243	104	0.000406089	phospholipid biosynthetic process
GO:0008113	88	45	0.00045539	peptide-methionine-(S)-S-oxide reductase activity
GO:0016491	8816	2827	0.000479003	oxidoreductase activity
GO:0044183	17	13	0.000491533	protein binding involved in protein folding
GO:0006123	21	15	0.000672764	mitochondrial electron transport. cytochrome c to oxygen
GO:0043254	29	19	0.000685213	regulation of protein complex assembly
GO:0001671	27	18	0.000704629	ATPase activator activity
GO:0019419	9	8	0.000740527	sulfate reduction
GO:0042373	9	8	0.000740527	vitamin K metabolic process
GO:0047021	9	8	0.000740527	15-hydroxyprostaglandin dehydrogenase (NADP+) activity
GO:0006520	530	203	0.000774545	cellular amino acid metabolic process
GO:0019005	90	45	0.000876466	SCF ubiquitin ligase complex
GO:0030968	14	11	0.000922002	endoplasmic reticulum unfolded protein response
GO:0050221	14	11	0.000922002	prostaglandin-E2 9-reductase activity
GO:0016881	802	294	0.000936493	acid-amino acid ligase activity
GO:0008152	10558	3357	0.000974791	metabolic process
GO:0015078	361	144	0.000974791	hydrogen ion transmembrane transporter activity
GO:0005085	98	48	0.000974791	guanyl-nucleotide exchange factor activity
GO:0016810	158	71	0.000982367	hydrolase activity. acting on carbon-nitrogen (but not peptide) bonds
GO:0000139	598	225	0.00107966	Golgi membrane
GO:0015444	16	12	0.0011503	magnesium-importing ATPase activity
GO:0009314	57	31	0.00125345	response to radiation
GO:0004768	50	28	0.00125345	stearoyl-CoA 9-desaturase activity
GO:0045263	130	60	0.00127667	proton-transporting ATP synthase complex. coupling factor F(o)
GO:0042823	18	13	0.00130166	pyridoxal phosphate biosynthetic process
GO:0006750	41	24	0.00130166	glutathione biosynthetic process
GO:0070814	24	16	0.00143569	hydrogen sulfide biosynthetic process
GO:0017144	11	9	0.00151336	drug metabolic process
GO:0005789	1610	555	0.00184905	endoplasmic reticulum membrane
GO:0005244	58	31	0.00184905	voltage-gated ion channel activity
GO:0034765	58	31	0.00184905	regulation of ion transmembrane transport
GO:0000276	51	28	0.00192111	mitochondrial proton-transporting ATP synthase complex. coupling factor F(o)
GO:0030070	8	7	0.00200848	insulin processing
GO:0016044	93	45	0.00206791	cellular membrane organization
GO:0016780	56	30	0.0021335	phosphotransferase activity. for other substituted phosphate groups
GO:0042730	13	10	0.00217038	fibrinolysis
GO:0046320	13	10	0.00217038	regulation of fatty acid oxidation
GO:0008615	31	19	0.00224127	pyridoxine biosynthetic process
GO:0032549	96	46	0.00229687	ribonucleoside binding
GO:0035091	417	161	0.00229687	phosphatidylinositol binding
GO:0045429	15	11	0.00265048	positive regulation of nitric oxide biosynthetic process
GO:0022900	1156	406	0.00265048	electron transport chain
GO:0019788	52	28	0.00282404	NEDD8 ligase activity
GO:0031463	52	28	0.00282404	Cul3-RING ubiquitin ligase complex
GO:0009060	69	35	0.00283841	aerobic respiration
GO:0005765	74	37	0.00284363	lysosomal membrane
GO:0004484	17	12	0.00284363	mRNA guanylyltransferase activity
GO:0009703	17	12	0.00284363	nitrate reductase (NADH) activity
GO:0005794	1136	399	0.00284363	Golgi apparatus
GO:0030659	97	46	0.00292462	cytoplasmic vesicle membrane
GO:0009231	105	49	0.00310986	riboflavin biosynthetic process
GO:0006869	208	87	0.00320496	lipid transport
GO:0006813	273	110	0.0033324	potassium ion transport
GO:0042645	34	20	0.00333408	mitochondrial nucleoid
GO:0004639	10	8	0.00369676	phosphoribosylaminoimidazolesuccinocarboxamide synthase activity
GO:0006853	10	8	0.00369676	carnitine shuttle
GO:0042779	10	8	0.00369676	tRNA 3'-trailer cleavage
GO:0045454	1048	369	0.00371573	cell redox homeostasis
GO:0009085	65	33	0.00371573	lysine biosynthetic process
GO:0031146	75	37	0.00373901	SCF-dependent proteasomal ubiquitin-dependent protein catabolic process
GO:0004298	454	172	0.00374431	threonine-type endopeptidase activity
GO:0005839	454	172	0.00374431	proteasome core complex
GO:0004602	88	42	0.00403331	glutathione peroxidase activity
GO:0005375	30	18	0.00403331	copper ion transmembrane transporter activity
GO:0035434	30	18	0.00403331	copper ion transmembrane transport
GO:0016620	565	209	0.00425719	oxidoreductase activity. acting on the aldehyde or oxo group of donors. NAD or NADP as acceptor
GO:0004357	28	17	0.00449072	glutamate-cysteine ligase activity
GO:0006631	593	218	0.00475026	fatty acid metabolic process
GO:0006465	61	31	0.00487989	signal peptide processing
GO:0006464	708	256	0.00487989	cellular protein modification process
GO:0006654	7	6	0.00487989	phosphatidic acid biosynthetic process
GO:0010891	7	6	0.00487989	negative regulation of sequestering of triglyceride
GO:0010898	7	6	0.00487989	positive regulation of triglyceride catabolic process
GO:0016540	7	6	0.00487989	protein autoprocessing
GO:0019137	7	6	0.00487989	thioglucosidase activity
GO:0019534	7	6	0.00487989	toxin transporter activity
GO:0034230	7	6	0.00487989	enkephalin processing
GO:0042171	7	6	0.00487989	lysophosphatidic acid acyltransferase activity
GO:0051006	7	6	0.00487989	positive regulation of lipoprotein lipase activity
GO:0007154	466	175	0.00498513	cell communication
GO:0030151	42	23	0.00524879	molybdenum ion binding
GO:0003961	14	10	0.00538758	O-acetylhomoserine aminocarboxypropyltransferase activity
GO:0004397	14	10	0.00538758	histidine ammonia-lyase activity
GO:0046857	14	10	0.00538758	oxidoreductase activity. acting on other nitrogenous compounds as donors. with NAD or NADP as acceptor
GO:0051603	479	179	0.00557254	proteolysis involved in cellular protein catabolic process
GO:0016972	20	13	0.00567097	thiol oxidase activity
GO:0005047	16	11	0.00568296	signal recognition particle binding
GO:0005785	16	11	0.00568296	signal recognition particle receptor complex
GO:0008150	382	146	0.00568296	biological_process
GO:0007626	40	22	0.00590819	locomotory behavior
GO:0016226	82	39	0.00595628	iron-sulfur cluster assembly
GO:0006366	72	35	0.00636646	transcription from RNA polymerase II promoter
GO:0010181	370	141	0.00796236	FMN binding
GO:0000050	36	20	0.008069	urea cycle
GO:0016529	41	22	0.00923422	sarcoplasmic reticulum
GO:0015037	25	15	0.00923422	peptide disulfide oxidoreductase activity
GO:0046826	25	15	0.00923422	negative regulation of protein export from nucleus
GO:0008180	94	43	0.00923422	signalosome
GO:0016311	369	140	0.00992774	dephosphorylation
GO:0007596	46	24	0.0100056	blood coagulation
GO:0000303	23	14	0.0100738	response to superoxide
GO:0001889	23	14	0.0100738	liver development
GO:0048678	23	14	0.0100738	response to axon injury
GO:0006662	512	188	0.0101875	glycerol ether metabolic process
GO:0009097	66	32	0.0103414	isoleucine biosynthetic process
GO:0006511	843	297	0.0104018	ubiquitin-dependent protein catabolic process
GO:0007219	39	21	0.0104018	Notch signaling pathway
GO:0012505	39	21	0.0104018	endomembrane system
GO:0042554	21	13	0.0107392	superoxide anion generation
GO:0008479	11	8	0.0107392	queuine tRNA-ribosyltransferase activity
GO:0030307	11	8	0.0107392	positive regulation of cell growth
GO:0045549	11	8	0.0107392	9-cis-epoxycarotenoid dioxygenase activity
GO:0022904	95	43	0.0112274	respiratory electron transport chain
GO:0010466	103	46	0.0112274	negative regulation of peptidase activity
GO:0030414	103	46	0.0112274	peptidase inhibitor activity
GO:0004746	19	12	0.0112285	riboflavin synthase activity
GO:0008836	19	12	0.0112285	diaminopimelate decarboxylase activity
GO:0015940	19	12	0.0112285	pantothenate biosynthetic process
GO:0070008	64	31	0.011584	serine-type exopeptidase activity
GO:0008158	37	20	0.011584	hedgehog receptor activity
GO:0005675	17	11	0.011584	holo TFIIH complex
GO:0016630	17	11	0.011584	protochlorophyllide reductase activity
GO:0016832	17	11	0.011584	aldehyde-lyase activity
GO:0018193	17	11	0.011584	peptidyl-amino acid modification
GO:0030133	15	10	0.0117964	transport vesicle
GO:0016791	354	134	0.012272	phosphatase activity
GO:0000016	6	5	0.012272	lactase activity
GO:0000087	6	5	0.012272	M phase of mitotic cell cycle
GO:0001662	6	5	0.012272	behavioral fear response
GO:0005254	6	5	0.012272	chloride channel activity
GO:0007270	6	5	0.012272	neuron-neuron synaptic transmission
GO:0017042	6	5	0.012272	glycosylceramidase activity
GO:0019430	47	24	0.0129348	removal of superoxide radicals
GO:0042542	47	24	0.0129348	response to hydrogen peroxide
GO:0004794	35	19	0.0129348	L-threonine ammonia-lyase activity
GO:0051087	73	34	0.0163713	chaperone binding
GO:0009349	24	14	0.0164562	riboflavin synthase complex
GO:0006164	194	78	0.0168023	purine nucleotide biosynthetic process
GO:0006749	81	37	0.0168977	glutathione metabolic process
GO:0006725	31	17	0.0178396	cellular aromatic compound metabolic process
GO:0006120	22	13	0.0185137	mitochondrial electron transport. NADH to ubiquinone
GO:0042787	53	26	0.0187277	protein ubiquitination involved in ubiquitin-dependent protein catabolic process
GO:0006807	212	84	0.0190555	nitrogen compound metabolic process
GO:0015035	749	263	0.020274	protein disulfide oxidoreductase activity
GO:0004850	8	6	0.020274	uridine phosphorylase activity
GO:0005790	8	6	0.020274	smooth endoplasmic reticulum
GO:0008340	8	6	0.020274	determination of adult lifespan
GO:0033119	8	6	0.020274	negative regulation of RNA splicing
GO:0018272	20	12	0.020274	protein-pyridoxal-5-phosphate linkage via peptidyl-N6-pyridoxal phosphate-L-lysine
GO:0016853	1777	592	0.0214098	isomerase activity
GO:0003952	18	11	0.0224426	NAD+ synthase (glutamine-hydrolyzing) activity
GO:0007040	27	15	0.0234473	lysosome organization
GO:0007268	27	15	0.0234473	synaptic transmission
GO:0004090	16	10	0.0234473	carbonyl reductase (NADPH) activity
GO:0005319	16	10	0.0234473	lipid transporter activity
GO:0019310	16	10	0.0234473	inositol catabolic process
GO:0050819	16	10	0.0234473	negative regulation of coagulation
GO:0003864	10	7	0.0234473	3-methyl-2-oxobutanoate hydroxymethyltransferase activity
GO:0004027	10	7	0.0234473	alcohol sulfotransferase activity
GO:0004413	10	7	0.0234473	homoserine kinase activity
GO:0006560	10	7	0.0234473	proline metabolic process
GO:0006566	10	7	0.0234473	threonine metabolic process
GO:0005775	14	9	0.0234473	vacuolar lumen
GO:0046716	14	9	0.0234473	muscle cell homeostasis
GO:0016836	44	22	0.0234473	hydro-lyase activity
GO:0001306	12	8	0.0234473	age-dependent response to oxidative stress
GO:0003032	12	8	0.0234473	detection of oxygen
GO:0003069	12	8	0.0234473	vasodilation by acetylcholine involved in regulation of systemic arterial blood pressure
GO:0004651	12	8	0.0234473	polynucleotide 5'-phosphatase activity
GO:0014823	12	8	0.0234473	response to activity
GO:0015105	12	8	0.0234473	arsenite transmembrane transporter activity
GO:0015700	12	8	0.0234473	arsenite transport
GO:0019682	12	8	0.0234473	glyceraldehyde-3-phosphate metabolic process
GO:0030509	12	8	0.0234473	BMP signaling pathway
GO:0032364	12	8	0.0234473	oxygen homeostasis
GO:0045282	12	8	0.0234473	plasma membrane succinate dehydrogenase complex
GO:0045599	12	8	0.0234473	negative regulation of fat cell differentiation
GO:0048147	12	8	0.0234473	negative regulation of fibroblast proliferation
GO:0048773	12	8	0.0234473	erythrophore differentiation
GO:0055093	12	8	0.0234473	response to hyperoxia
GO:0043161	132	55	0.023808	proteasomal ubiquitin-dependent protein catabolic process
GO:0006548	25	14	0.0247012	histidine catabolic process
GO:0000209	23	13	0.0288426	protein polyubiquitination
GO:0006534	30	16	0.0292626	cysteine metabolic process
GO:0007005	30	16	0.0292626	mitochondrion organization
GO:0005787	35	18	0.0308355	signal peptidase complex
GO:0004608	5	4	0.0308355	phosphatidylethanolamine N-methyltransferase activity
GO:0005057	5	4	0.0308355	receptor signaling protein activity
GO:0006532	5	4	0.0308355	aspartate biosynthetic process
GO:0009016	5	4	0.0308355	succinyldiaminopimelate transaminase activity
GO:0017156	5	4	0.0308355	calcium ion-dependent exocytosis
GO:0018454	5	4	0.0308355	acetoacetyl-CoA reductase activity
GO:0019550	5	4	0.0308355	glutamate catabolic process to aspartate
GO:0045055	5	4	0.0308355	regulated secretory pathway
GO:0045177	5	4	0.0308355	apical part of cell
GO:0045182	5	4	0.0308355	translation regulator activity
GO:0048199	5	4	0.0308355	vesicle targeting. to. from or within Golgi
GO:0050379	5	4	0.0308355	UDP-glucuronate 5'-epimerase activity
GO:0016874	3182	1029	0.0308355	ligase activity
GO:0006564	50	24	0.0308355	L-serine biosynthetic process
GO:0000090	21	12	0.0308355	mitotic anaphase
GO:0004055	21	12	0.0308355	argininosuccinate synthase activity
GO:0018169	21	12	0.0308355	ribosomal S6-glutamic acid ligase activity
GO:0035024	21	12	0.0308355	negative regulation of Rho protein signal transduction
GO:0043149	21	12	0.0308355	stress fiber assembly
GO:0051322	21	12	0.0308355	anaphase
GO:0004049	40	20	0.0308355	anthranilate synthase activity
GO:0006917	45	22	0.0308682	induction of apoptosis
GO:0005778	134	55	0.0321623	peroxisomal membrane
GO:0006357	191	75	0.032463	regulation of transcription from RNA polymerase II promoter
GO:0007031	82	36	0.0346195	peroxisome organization
GO:0003959	33	17	0.034693	NADPH dehydrogenase activity
GO:0015693	33	17	0.034693	magnesium ion transport
GO:0018548	33	17	0.034693	pentaerythritol trinitrate reductase activity
GO:0033017	33	17	0.034693	sarcoplasmic reticulum membrane
GO:0052690	33	17	0.034693	trichloro-p-hydroquinone reductive dehalogenase activity
GO:0004175	526	187	0.0356532	endopeptidase activity
GO:0045335	43	21	0.0361992	phagocytic vesicle
GO:0000413	496	177	0.0364788	protein peptidyl-prolyl isomerization
GO:0003755	496	177	0.0364788	peptidyl-prolyl cis-trans isomerase activity
GO:0004095	26	14	0.0364788	carnitine O-palmitoyltransferase activity
GO:0009166	26	14	0.0364788	nucleotide catabolic process
GO:0042128	26	14	0.0364788	nitrate assimilation
GO:0008652	1018	346	0.0364788	cellular amino acid biosynthetic process
GO:0002755	77	34	0.0364788	MyD88-dependent toll-like receptor signaling pathway
GO:0009089	69	31	0.0364788	lysine biosynthetic process via diaminopimelate
GO:0004378	17	10	0.0377129	GDP-Man:Man1GlcNAc2-PP-Dol alpha-1.3-mannosyltransferase activity
GO:0004654	17	10	0.0377129	polyribonucleotide nucleotidyltransferase activity
GO:0071569	17	10	0.0377129	protein ufmylation
GO:0006744	64	29	0.0389412	ubiquinone biosynthetic process
GO:0009088	51	24	0.0393112	threonine biosynthetic process
GO:0004123	36	18	0.0410296	cystathionine gamma-lyase activity
GO:0006835	36	18	0.0410296	dicarboxylic acid transport
GO:0008217	36	18	0.0410296	regulation of blood pressure
GO:0017153	36	18	0.0410296	sodium:dicarboxylate symporter activity
GO:0001315	15	9	0.0410296	age-dependent response to reactive oxygen species
GO:0004408	15	9	0.0410296	holocytochrome-c synthase activity
GO:0005744	15	9	0.0410296	mitochondrial inner membrane presequence translocase complex
GO:0050113	15	9	0.0410296	inositol oxygenase activity
GO:0010494	24	13	0.0410296	cytoplasmic stress granule
GO:0017040	24	13	0.0410296	ceramidase activity
GO:0009435	94	40	0.0411069	NAD biosynthetic process
GO:0004754	7	5	0.0411513	saccharopine dehydrogenase (NAD+. L-lysine-forming) activity
GO:0005179	7	5	0.0411513	hormone activity
GO:0015945	7	5	0.0411513	methanol metabolic process
GO:0033989	7	5	0.0411513	3alpha.7alpha.12alpha-trihydroxy-5beta-cholest-24-enoyl-CoA hydratase activity
GO:0043122	7	5	0.0411513	regulation of I-kappaB kinase/NF-kappaB cascade
GO:0046899	7	5	0.0411513	nucleoside triphosphate adenylate kinase activity
GO:0050811	7	5	0.0411513	GABA receptor binding
GO:0030001	350	128	0.0411513	metal ion transport
GO:0045116	78	34	0.0429102	protein neddylation
GO:0019752	125	51	0.0429102	carboxylic acid metabolic process
GO:0001836	13	8	0.0429102	release of cytochrome c from mitochondria
GO:0005782	13	8	0.0429102	peroxisomal matrix
GO:0007021	13	8	0.0429102	tubulin complex assembly
GO:0008616	13	8	0.0429102	queuosine biosynthetic process
GO:0008734	13	8	0.0429102	L-aspartate oxidase activity
GO:0005086	49	23	0.043189	ARF guanyl-nucleotide exchange factor activity
GO:0032012	49	23	0.043189	regulation of ARF protein signal transduction
GO:0003983	29	15	0.043189	UTP:glucose-1-phosphate uridylyltransferase activity
GO:0005753	29	15	0.043189	mitochondrial proton-transporting ATP synthase complex
GO:0008106	29	15	0.043189	alcohol dehydrogenase (NADP+) activity
GO:0000290	9	6	0.043189	deadenylation-dependent decapping of nuclear-transcribed mRNA
GO:0001919	9	6	0.043189	regulation of receptor recycling
GO:0002540	9	6	0.043189	leukotriene production involved in inflammatory response
GO:0009039	9	6	0.043189	urease activity
GO:0017172	9	6	0.043189	cysteine dioxygenase activity
GO:0035299	9	6	0.043189	inositol pentakisphosphate 2-kinase activity
GO:0042262	9	6	0.043189	DNA protection
GO:0042602	9	6	0.043189	riboflavin reductase (NADPH) activity
GO:0042619	9	6	0.043189	poly-hydroxybutyrate biosynthetic process
GO:0046439	9	6	0.043189	L-cysteine metabolic process
GO:0051090	9	6	0.043189	regulation of sequence-specific DNA binding transcription factor activity
GO:0071204	9	6	0.043189	histone pre-mRNA 3'end processing complex
GO:0008023	11	7	0.043189	transcription elongation factor complex
GO:0008607	11	7	0.043189	phosphorylase kinase regulator activity
GO:0048487	11	7	0.043189	beta-tubulin binding
GO:0003988	81	35	0.0432467	acetyl-CoA C-acyltransferase activity
GO:0019905	22	12	0.0435874	syntaxin binding
GO:0006796	92	39	0.0435874	phosphate-containing compound metabolic process
GO:0080146	34	17	0.0435874	L-cysteine desulfhydrase activity
GO:0046898	65	29	0.044474	response to cycloheximide
GO:0005665	52	24	0.0466994	DNA-directed RNA polymerase II. core complex
GO:0006950	2112	689	0.0490994	response to stress
GO:0016841	47	22	0.0491442	ammonia-lyase activity
GO:0006547	27	14	0.0491442	histidine metabolic process
GO:0045471	27	14	0.0491442	response to ethanol
GO:0006364	683	236	0.0495234	rRNA processing
GO:0016209	260	97	0.0495383	antioxidant activity

## Sheet: Table S2
Table S2. The enriched GO terms of down-regulated DEGs.
GO	All_transcripts_with_GO_annotation(102262)	DEGs_with_GO_annotation(29990)	Qvalue	GO_term
GO:0008234	1211	669	1.9769e-78	cysteine-type peptidase activity
GO:0042995	540	355	1.0681e-67	cell projection
GO:0005576	2217	1023	9.40601e-63	extracellular region
GO:0006414	1749	826	1.08744e-55	translational elongation
GO:0019861	369	253	9.73665e-54	flagellum
GO:0000166	18871	6401	9.54004e-51	nucleotide binding
GO:0016787	13247	4637	1.23093e-50	hydrolase activity
GO:0005829	1568	736	2.21701e-48	cytosol
GO:0003746	1099	553	1.75472e-47	translation elongation factor activity
GO:0005929	252	182	5.21528e-44	cilium
GO:0006508	4445	1733	6.83354e-44	proteolysis
GO:0015992	1197	574	3.96063e-41	proton transport
GO:0005525	3477	1377	2.02804e-38	GTP binding
GO:0030286	238	167	8.78842e-38	dynein complex
GO:0005764	671	358	1.09513e-37	lysosome
GO:0015935	1197	564	1.09928e-37	small ribosomal subunit
GO:0030030	129	108	4.76664e-37	cell projection organization
GO:0019843	1534	682	2.0668e-35	rRNA binding
GO:0003924	1790	773	6.46487e-35	GTPase activity
GO:0006184	1791	773	7.99486e-35	GTP catabolic process
GO:0051693	176	130	2.13256e-33	actin filament capping
GO:0035086	123	98	3.73175e-30	flagellar axoneme
GO:0006099	748	367	7.50192e-29	tricarboxylic acid cycle
GO:0046933	672	334	1.38642e-27	hydrogen ion transporting ATP synthase activity. rotational mechanism
GO:0015991	869	409	2.65237e-27	ATP hydrolysis coupled proton transport
GO:0042470	646	322	6.75496e-27	melanosome
GO:0015934	823	386	1.98424e-25	large ribosomal subunit
GO:0016820	1109	490	8.60291e-25	hydrolase activity. acting on acid anhydrides. catalyzing transmembrane movement of substances
GO:0033178	492	255	1.51658e-24	proton-transporting two-sector ATPase complex. catalytic domain
GO:0009405	374	206	2.93075e-24	pathogenesis
GO:0046961	646	313	1.50833e-23	proton-transporting ATPase activity. rotational mechanism
GO:0003774	657	316	4.14274e-23	motor activity
GO:0016661	66	58	9.24055e-23	oxidoreductase activity. acting on other nitrogenous compounds as donors
GO:0016469	385	207	1.31308e-22	proton-transporting two-sector ATPase complex
GO:0046034	407	216	1.33403e-22	ATP metabolic process
GO:0006811	1941	772	4.37319e-22	ion transport
GO:0008233	5020	1787	1.16707e-21	peptidase activity
GO:0052572	58	52	1.61141e-21	response to host immune response
GO:0000272	246	143	5.4199e-20	polysaccharide catabolic process
GO:0042777	321	173	3.74549e-19	plasma membrane ATP synthesis coupled proton transport
GO:0030833	282	156	8.52885e-19	regulation of actin filament polymerization
GO:0006754	1172	489	1.35932e-18	ATP biosynthetic process
GO:0045453	52	46	1.3903e-18	bone resorption
GO:0008236	799	354	2.74091e-18	serine-type peptidase activity
GO:0007010	321	171	2.90208e-18	cytoskeleton organization
GO:0009253	66	54	3.95076e-18	peptidoglycan catabolic process
GO:0005509	2320	879	4.58793e-18	calcium ion binding
GO:0005887	209	123	6.27791e-18	integral to plasma membrane
GO:0005788	688	311	1.16451e-17	endoplasmic reticulum lumen
GO:0003796	86	64	3.14119e-17	lysozyme activity
GO:0007018	692	311	3.21811e-17	microtubule-based movement
GO:0044267	520	246	5.1025e-17	cellular protein metabolic process
GO:0005618	494	235	1.20738e-16	cell wall
GO:0030043	78	59	1.45952e-16	actin filament fragmentation
GO:0005853	215	122	4.81101e-16	eukaryotic translation elongation factor 1 complex
GO:0030245	128	83	6.39403e-16	cellulose catabolic process
GO:0022627	417	203	8.47055e-16	cytosolic small ribosomal subunit
GO:0005759	957	400	1.82369e-15	mitochondrial matrix
GO:0004180	488	229	2.16437e-15	carboxypeptidase activity
GO:0006094	223	124	2.32574e-15	gluconeogenesis
GO:0045261	362	180	3.19769e-15	proton-transporting ATP synthase complex. catalytic core F(1)
GO:0051082	1607	623	3.53405e-15	unfolded protein binding
GO:0016798	1131	459	5.12899e-15	hydrolase activity. acting on glycosyl bonds
GO:0043171	80	58	7.9582e-15	peptide catabolic process
GO:0003824	9905	3245	6.23081e-14	catalytic activity
GO:0051539	516	234	1.22346e-13	4 iron. 4 sulfur cluster binding
GO:0030496	180	102	1.68784e-13	midbody
GO:0000036	211	115	1.81434e-13	ACP phosphopantetheine attachment site binding involved in fatty acid biosynthetic process
GO:0004812	978	398	2.69168e-13	aminoacyl-tRNA ligase activity
GO:0060271	59	45	4.0345e-13	cilium morphogenesis
GO:0031177	161	93	4.44813e-13	phosphopantetheine binding
GO:0007155	236	124	6.77861e-13	cell adhesion
GO:0005625	113	71	1.02116e-12	soluble fraction
GO:0008553	260	133	1.29454e-12	hydrogen-exporting ATPase activity. phosphorylative mechanism
GO:0008152	10558	3428	1.32781e-12	metabolic process
GO:0003994	118	73	1.50415e-12	aconitate hydratase activity
GO:0006418	842	346	2.72169e-12	tRNA aminoacylation for protein translation
GO:0045493	75	52	4.24153e-12	xylan catabolic process
GO:0006030	35	30	1.0309e-11	chitin metabolic process
GO:0030041	85	56	1.75463e-11	actin filament polymerization
GO:0004175	526	230	2.01811e-11	endopeptidase activity
GO:0004075	127	75	2.1949e-11	biotin carboxylase activity
GO:0045047	107	66	2.38914e-11	protein targeting to ER
GO:0016491	8816	2874	2.83273e-11	oxidoreductase activity
GO:0006096	827	336	3.13424e-11	glycolysis
GO:0006457	2215	800	3.30558e-11	protein folding
GO:0006730	387	178	3.32534e-11	one-carbon metabolic process
GO:0005739	4163	1424	3.40365e-11	mitochondrion
GO:2000114	110	67	3.7443e-11	regulation of establishment of cell polarity
GO:0000287	1429	540	4.43322e-11	magnesium ion binding
GO:0052632	104	64	5.50366e-11	citrate hydro-lyase (cis-aconitate-forming) activity
GO:0052633	104	64	5.50366e-11	isocitrate hydro-lyase (cis-aconitate-forming) activity
GO:0005975	2477	882	8.24446e-11	carbohydrate metabolic process
GO:0033180	219	112	9.15725e-11	proton-transporting V-type ATPase. V1 domain
GO:0042742	79	52	9.8094e-11	defense response to bacterium
GO:0032880	101	62	1.30935e-10	regulation of protein localization
GO:2000543	101	62	1.30935e-10	positive regulation of gastrulation
GO:0045010	42	33	1.33457e-10	actin nucleation
GO:0051014	42	33	1.33457e-10	actin filament severing
GO:0005952	110	66	1.35621e-10	cAMP-dependent protein kinase complex
GO:0005391	88	56	1.35931e-10	sodium:potassium-exchanging ATPase activity
GO:0008290	99	61	1.4507e-10	F-actin capping protein complex
GO:0005932	44	34	1.63898e-10	microtubule basal body
GO:0007275	669	277	2.01262e-10	multicellular organismal development
GO:0017000	127	73	2.34867e-10	antibiotic biosynthetic process
GO:0001932	111	66	2.35747e-10	regulation of protein phosphorylation
GO:0009678	118	69	2.5937e-10	hydrogen-translocating pyrophosphatase activity
GO:0008810	62	43	3.13634e-10	cellulase activity
GO:0016874	3182	1103	3.2888e-10	ligase activity
GO:0030246	418	186	3.48972e-10	carbohydrate binding
GO:0009434	34	28	3.7471e-10	microtubule-based flagellum
GO:0005515	586	246	4.92098e-10	protein binding
GO:0008603	129	73	6.34569e-10	cAMP-dependent protein kinase regulator activity
GO:0051302	104	62	7.3766e-10	regulation of cell division
GO:0051536	854	338	9.98316e-10	iron-sulfur cluster binding
GO:0043547	262	126	1.03596e-09	positive regulation of GTPase activity
GO:0006950	2112	755	1.05314e-09	response to stress
GO:0006631	593	247	1.10605e-09	fatty acid metabolic process
GO:0004611	112	65	1.38327e-09	phosphoenolpyruvate carboxykinase activity
GO:0017076	112	65	1.38327e-09	purine nucleotide binding
GO:0007017	343	156	1.63663e-09	microtubule-based process
GO:0008097	155	83	1.67635e-09	5S rRNA binding
GO:0044262	270	128	2.39113e-09	cellular carbohydrate metabolic process
GO:0019904	224	110	2.9635e-09	protein domain specific binding
GO:0003777	436	189	3.35669e-09	microtubule motor activity
GO:0004658	65	43	3.42279e-09	propionyl-CoA carboxylase activity
GO:0030248	63	42	3.62931e-09	cellulose binding
GO:0005198	775	308	3.65825e-09	structural molecule activity
GO:0015986	526	221	3.81346e-09	ATP synthesis coupled proton transport
GO:0004252	860	337	3.83602e-09	serine-type endopeptidase activity
GO:0051015	89	54	3.92804e-09	actin filament binding
GO:0055114	9558	3069	3.97688e-09	oxidation-reduction process
GO:0004553	1130	428	4.15046e-09	hydrolase activity. hydrolyzing O-glycosyl compounds
GO:0007229	18	17	4.60906e-09	integrin-mediated signaling pathway
GO:0004450	101	59	5.85458e-09	isocitrate dehydrogenase (NADP+) activity
GO:0006417	324	147	6.14668e-09	regulation of translation
GO:0015662	770	305	6.47028e-09	ATPase activity. coupled to transmembrane movement of ions. phosphorylative mechanism
GO:0007264	1417	522	6.6847e-09	small GTPase mediated signal transduction
GO:0004177	447	191	1.06338e-08	aminopeptidase activity
GO:0007586	128	70	1.07788e-08	digestion
GO:0051537	302	138	1.07972e-08	2 iron. 2 sulfur cluster binding
GO:0030178	121	67	1.14348e-08	negative regulation of Wnt receptor signaling pathway
GO:0016627	379	166	1.37548e-08	oxidoreductase activity. acting on the CH-CH group of donors
GO:0004013	112	63	1.40427e-08	adenosylhomocysteinase activity
GO:0008750	28	23	1.51851e-08	NAD(P)+ transhydrogenase (AB-specific) activity
GO:0005581	63	41	1.6659e-08	collagen
GO:0005874	903	348	1.75657e-08	microtubule
GO:0004612	57	38	2.04597e-08	phosphoenolpyruvate carboxykinase (ATP) activity
GO:0006097	228	109	2.29634e-08	glyoxylate cycle
GO:0050765	49	34	2.32382e-08	negative regulation of phagocytosis
GO:0051409	32	25	2.88645e-08	response to nitrosative stress
GO:0004427	203	99	3.04113e-08	inorganic diphosphatase activity
GO:0005388	232	110	3.48136e-08	calcium-transporting ATPase activity
GO:0003995	246	115	4.47849e-08	acyl-CoA dehydrogenase activity
GO:0005884	40	29	5.11878e-08	actin filament
GO:0001891	48	33	5.54505e-08	phagocytic cup
GO:0010106	19	17	5.67089e-08	cellular response to iron ion starvation
GO:0030863	19	17	5.67089e-08	cortical cytoskeleton
GO:0071203	67	42	5.90789e-08	WASH complex
GO:0000902	101	57	6.16202e-08	cell morphogenesis
GO:0070588	172	86	6.31358e-08	calcium ion transmembrane transport
GO:0000502	959	363	8.12806e-08	proteasome complex
GO:0015450	168	84	9.21957e-08	P-P-bond-hydrolysis-driven protein transmembrane transporter activity
GO:0030036	290	130	1.24626e-07	actin cytoskeleton organization
GO:0032436	49	33	1.2495e-07	positive regulation of proteasomal ubiquitin-dependent protein catabolic process
GO:0004558	47	32	1.26003e-07	alpha-glucosidase activity
GO:0030292	47	32	1.26003e-07	protein tyrosine kinase inhibitor activity
GO:0030335	47	32	1.26003e-07	positive regulation of cell migration
GO:0030971	47	32	1.26003e-07	receptor tyrosine kinase binding
GO:0032450	47	32	1.26003e-07	maltose alpha-glucosidase activity
GO:0032464	47	32	1.26003e-07	positive regulation of protein homooligomerization
GO:0061099	47	32	1.26003e-07	negative regulation of protein tyrosine kinase activity
GO:0030247	45	31	1.28311e-07	polysaccharide binding
GO:0005201	18	16	1.70271e-07	extracellular matrix structural constituent
GO:0050136	30	23	1.98876e-07	NADH dehydrogenase (quinone) activity
GO:0001934	48	32	2.82267e-07	positive regulation of protein phosphorylation
GO:0048037	346	149	3.00889e-07	cofactor binding
GO:0043234	349	150	3.15303e-07	protein complex
GO:0043065	57	36	4.19959e-07	positive regulation of apoptotic process
GO:0006108	196	93	4.30372e-07	malate metabolic process
GO:0008240	27	21	4.30372e-07	tripeptidyl-peptidase activity
GO:0005093	84	48	4.39072e-07	Rab GDP-dissociation inhibitor activity
GO:0016876	204	96	4.43883e-07	ligase activity. forming aminoacyl-tRNA and related compounds
GO:0050528	14	13	4.98067e-07	acyloxyacyl hydrolase activity
GO:0005578	96	53	4.98067e-07	proteinaceous extracellular matrix
GO:0042254	834	316	5.77479e-07	ribosome biogenesis
GO:0019001	94	52	5.9177e-07	guanyl nucleotide binding
GO:0050790	229	105	6.07647e-07	regulation of catalytic activity
GO:0004108	85	48	7.21653e-07	citrate (Si)-synthase activity
GO:0030132	164	80	7.25133e-07	clathrin coat of coated pit
GO:0005844	39	27	7.30738e-07	polysome
GO:0016459	510	205	8.0607e-07	myosin complex
GO:0007399	180	86	8.37437e-07	nervous system development
GO:0005925	83	47	8.38725e-07	focal adhesion
GO:0004691	24	19	8.67478e-07	cAMP-dependent protein kinase activity
GO:0035085	24	19	8.67478e-07	cilium axoneme
GO:0003987	52	33	1.08824e-06	acetate-CoA ligase activity
GO:0030060	138	69	1.45932e-06	L-malate dehydrogenase activity
GO:0006334	379	158	1.46369e-06	nucleosome assembly
GO:0051603	479	193	1.47807e-06	proteolysis involved in cellular protein catabolic process
GO:0043204	44	29	1.5188e-06	perikaryon
GO:0051258	326	139	1.55865e-06	protein polymerization
GO:0050242	16	14	1.5768e-06	pyruvate. phosphate dikinase activity
GO:0030425	57	35	1.64839e-06	dendrite
GO:0042169	57	35	1.64839e-06	SH2 domain binding
GO:0019835	40	27	1.65773e-06	cytolysis
GO:0005080	55	34	1.85915e-06	protein kinase C binding
GO:0004353	64	38	1.98891e-06	glutamate dehydrogenase [NAD(P)+] activity
GO:0016616	839	314	2.25205e-06	oxidoreductase activity. acting on the CH-OH group of donors. NAD or NADP as acceptor
GO:0000786	331	140	2.443e-06	nucleosome
GO:0016023	132	66	2.49861e-06	cytoplasmic membrane-bounded vesicle
GO:0005783	2763	931	2.56364e-06	endoplasmic reticulum
GO:0003756	232	104	2.58145e-06	protein disulfide isomerase activity
GO:0004767	60	36	2.61759e-06	sphingomyelin phosphodiesterase activity
GO:0005727	67	39	2.96411e-06	extrachromosomal circular DNA
GO:0005524	17313	5353	2.98868e-06	ATP binding
GO:0004361	18	15	3.04533e-06	glutaryl-CoA dehydrogenase activity
GO:0009247	27	20	3.39772e-06	glycolipid biosynthetic process
GO:0043039	242	107	4.0466e-06	tRNA aminoacylation
GO:0001666	35	24	4.0466e-06	response to hypoxia
GO:0004556	35	24	4.0466e-06	alpha-amylase activity
GO:0009650	33	23	4.0466e-06	UV protection
GO:0030154	345	144	4.14923e-06	cell differentiation
GO:0030130	144	70	4.49246e-06	clathrin coat of trans-Golgi network vesicle
GO:0033177	270	117	4.53285e-06	proton-transporting two-sector ATPase complex. proton-transporting domain
GO:0016620	565	220	4.59856e-06	oxidoreductase activity. acting on the aldehyde or oxo group of donors. NAD or NADP as acceptor
GO:0031176	20	16	4.64382e-06	endo-1.4-beta-xylanase activity
GO:0004563	48	30	5.49008e-06	beta-N-acetylhexosaminidase activity
GO:0046556	48	30	5.49008e-06	alpha-N-arabinofuranosidase activity
GO:0004298	454	181	7.16174e-06	threonine-type endopeptidase activity
GO:0005839	454	181	7.16174e-06	proteasome core complex
GO:0048255	40	26	8.08137e-06	mRNA stabilization
GO:0005835	36	24	9.14882e-06	fatty acid synthase complex
GO:0006422	36	24	9.14882e-06	aspartyl-tRNA aminoacylation
GO:0004467	103	53	9.15989e-06	long-chain fatty acid-CoA ligase activity
GO:0043025	60	35	9.2605e-06	neuronal cell body
GO:0016615	136	66	9.39098e-06	malate dehydrogenase activity
GO:0030308	74	41	9.5302e-06	negative regulation of cell growth
GO:0031370	32	22	9.56539e-06	eukaryotic initiation factor 4G binding
GO:0004478	126	62	1.01855e-05	methionine adenosyltransferase activity
GO:0046677	142	68	1.21908e-05	response to antibiotic
GO:0004692	11	10	1.60951e-05	cGMP-dependent protein kinase activity
GO:0045150	11	10	1.60951e-05	acetoin catabolic process
GO:0006641	41	26	1.63412e-05	triglyceride metabolic process
GO:0008239	41	26	1.63412e-05	dipeptidyl-peptidase activity
GO:0050236	21	16	1.66129e-05	pyridoxine:NADP 4-dehydrogenase activity
GO:0015672	80	43	1.66129e-05	monovalent inorganic cation transport
GO:0030552	39	25	1.78409e-05	cAMP binding
GO:0007369	59	34	1.83767e-05	gastrulation
GO:0004043	23	17	1.9475e-05	L-aminoadipate-semialdehyde dehydrogenase activity
GO:0006556	128	62	1.96335e-05	S-adenosylmethionine biosynthetic process
GO:0006812	786	290	2.16956e-05	cation transport
GO:0015417	27	19	2.25845e-05	polyamine-transporting ATPase activity
GO:0050660	1016	365	2.47148e-05	flavin adenine dinucleotide binding
GO:0004828	46	28	2.47148e-05	serine-tRNA ligase activity
GO:0005096	215	94	2.99348e-05	GTPase activator activity
GO:0051287	690	257	3.33673e-05	NAD binding
GO:0004829	51	30	3.38764e-05	threonine-tRNA ligase activity
GO:0006435	51	30	3.38764e-05	threonyl-tRNA aminoacylation
GO:0001872	18	14	3.5195e-05	(1->3)-beta-D-glucan binding
GO:0004827	58	33	3.62405e-05	proline-tRNA ligase activity
GO:0048511	49	29	3.90206e-05	rhythmic process
GO:0004312	38	24	3.90206e-05	fatty acid synthase activity
GO:0030574	70	38	4.00454e-05	collagen catabolic process
GO:0008610	957	344	4.22599e-05	lipid biosynthetic process
GO:0040008	63	35	4.22599e-05	regulation of growth
GO:0007156	36	23	4.25903e-05	homophilic cell adhesion
GO:0006434	45	27	5.15117e-05	seryl-tRNA aminoacylation
GO:0004315	73	39	5.19288e-05	3-oxoacyl-[acyl-carrier-protein] synthase activity
GO:0030117	391	155	5.19288e-05	membrane coat
GO:0014068	30	20	5.19288e-05	positive regulation of phosphatidylinositol 3-kinase cascade
GO:0016684	30	20	5.19288e-05	oxidoreductase activity. acting on peroxide as acceptor
GO:0020027	30	20	5.19288e-05	hemoglobin metabolic process
GO:0015077	78	41	5.4461e-05	monovalent inorganic cation transmembrane transporter activity
GO:0000028	52	30	5.72688e-05	ribosomal small subunit assembly
GO:0005344	93	47	5.72688e-05	oxygen transporter activity
GO:0005575	527	201	5.75109e-05	cellular_component
GO:0043169	940	337	6.52434e-05	cation binding
GO:0003674	341	137	7.33851e-05	molecular_function
GO:0032088	39	24	7.44085e-05	negative regulation of NF-kappaB transcription factor activity
GO:0016868	122	58	7.5613e-05	intramolecular transferase activity. phosphotransferases
GO:0030686	74	39	7.79914e-05	90S preribosome
GO:0006308	35	22	9.26936e-05	DNA catabolic process
GO:0045490	35	22	9.26936e-05	pectin catabolic process
GO:0051781	35	22	9.26936e-05	positive regulation of cell division
GO:0004339	17	13	9.28523e-05	glucan 1.4-alpha-glucosidase activity
GO:0004491	53	30	9.58828e-05	methylmalonate-semialdehyde dehydrogenase (acylating) activity
GO:0006102	82	42	9.92297e-05	isocitrate metabolic process
GO:0008170	33	21	0.0001015	N-methyltransferase activity
GO:0004029	131	61	0.000104849	aldehyde dehydrogenase (NAD) activity
GO:0009044	19	14	0.00011061	xylan 1.4-beta-xylosidase activity
GO:0006407	80	41	0.000119247	rRNA export from nucleus
GO:0007160	42	25	0.000119247	cell-matrix adhesion
GO:0003858	12	10	0.000119247	3-hydroxybutyrate dehydrogenase activity
GO:0031432	12	10	0.000119247	titin binding
GO:0031996	12	10	0.000119247	thioesterase binding
GO:0031997	12	10	0.000119247	N-terminal myristoylation domain binding
GO:0032465	12	10	0.000119247	regulation of cytokinesis
GO:0043274	12	10	0.000119247	phospholipase binding
GO:0051786	12	10	0.000119247	all-trans-retinol 13.14-reductase activity
GO:0006936	25	17	0.000125506	muscle contraction
GO:0004185	307	124	0.000128011	serine-type carboxypeptidase activity
GO:0008177	56	31	0.000129551	succinate dehydrogenase (ubiquinone) activity
GO:0030838	40	24	0.000133729	positive regulation of actin filament polymerization
GO:0031252	40	24	0.000133729	cell leading edge
GO:0043621	38	23	0.000153352	protein self-association
GO:0009403	9	8	0.000154812	toxin biosynthetic process
GO:0030553	9	8	0.000154812	cGMP binding
GO:0008483	428	165	0.000159708	transaminase activity
GO:0050821	104	50	0.000174351	protein stabilization
GO:0005976	14	11	0.000187594	polysaccharide metabolic process
GO:0019439	64	34	0.000187793	aromatic compound catabolic process
GO:0010468	34	21	0.000194992	regulation of gene expression
GO:0007283	79	40	0.000204464	spermatogenesis
GO:0015671	102	49	0.000209644	oxygen transport
GO:0007186	158	70	0.000217503	G-protein coupled receptor signaling pathway
GO:0016998	205	87	0.000222647	cell wall macromolecule catabolic process
GO:0032982	67	35	0.000237112	myosin filament
GO:0006694	228	95	0.000248776	steroid biosynthetic process
GO:0005516	311	124	0.000249521	calmodulin binding
GO:0004815	48	27	0.000252299	aspartate-tRNA ligase activity
GO:0016639	108	51	0.000267191	oxidoreductase activity. acting on the CH-NH2 group of donors. NAD or NADP as acceptor
GO:0043086	295	118	0.000314112	negative regulation of catalytic activity
GO:0043022	218	91	0.000320861	ribosome binding
GO:0051726	190	81	0.000321327	regulation of cell cycle
GO:0046912	149	66	0.000345148	transferase activity. transferring acyl groups. acyl groups converted into alkyl on transfer
GO:0030992	11	9	0.000348223	intraflagellar transport particle B
GO:0008061	68	35	0.000352226	chitin binding
GO:0000104	78	39	0.00035258	succinate dehydrogenase activity
GO:0051092	73	37	0.000354457	positive regulation of NF-kappaB transcription factor activity
GO:0009252	35	21	0.000360903	peptidoglycan biosynthetic process
GO:0030600	35	21	0.000360903	feruloyl esterase activity
GO:0051260	61	32	0.000408106	protein homooligomerization
GO:0004321	31	19	0.000468337	fatty-acyl-CoA synthase activity
GO:0008900	31	19	0.000468337	hydrogen:potassium-exchanging ATPase activity
GO:0009086	240	98	0.000477733	methionine biosynthetic process
GO:0042274	118	54	0.000482856	ribosomal small subunit biogenesis
GO:0008260	8	7	0.000487663	3-oxoacid CoA-transferase activity
GO:0042073	8	7	0.000487663	intraflagellar transport
GO:0016126	156	68	0.000490013	sterol biosynthetic process
GO:0048471	301	119	0.000509121	perinuclear region of cytoplasm
GO:0016624	151	66	0.000546332	oxidoreductase activity. acting on the aldehyde or oxo group of donors. disulfide as acceptor
GO:0006105	57	30	0.000583175	succinate metabolic process
GO:0008612	127	57	0.000616543	peptidyl-lysine modification to hypusine
GO:0050661	358	138	0.000623367	NADP binding
GO:0008150	382	146	0.000653955	biological_process
GO:0000242	17	12	0.000687231	pericentriolar material
GO:0030570	17	12	0.000687231	pectate lyase activity
GO:0055075	17	12	0.000687231	potassium ion homeostasis
GO:0050662	578	211	0.000696224	coenzyme binding
GO:0016829	1914	636	0.000705977	lyase activity
GO:2000623	32	19	0.000862615	negative regulation of nuclear-transcribed mRNA catabolic process. nonsense-mediated decay
GO:0006546	58	30	0.00088122	glycine catabolic process
GO:0004579	167	71	0.000888437	dolichyl-diphosphooligosaccharide-protein glycotransferase activity
GO:0003743	1117	384	0.000888437	translation initiation factor activity
GO:0005815	314	122	0.000981742	microtubule organizing center
GO:0000096	10	8	0.00100005	sulfur amino acid metabolic process
GO:0018119	10	8	0.00100005	peptidyl-cysteine S-nitrosylation
GO:0018279	51	27	0.0010047	protein N-linked glycosylation via asparagine
GO:0007165	1416	478	0.00101942	signal transduction
GO:0030976	124	55	0.00113251	thiamine pyrophosphate binding
GO:0005852	171	72	0.00114364	eukaryotic translation initiation factor 3 complex
GO:0004739	79	38	0.00116955	pyruvate dehydrogenase (acetyl-transferring) activity
GO:0051262	49	26	0.00120516	protein tetramerization
GO:0019825	74	36	0.00122417	oxygen binding
GO:0030016	64	32	0.00129584	myofibril
GO:0030131	243	97	0.0013113	clathrin adaptor complex
GO:0033179	183	76	0.00132316	proton-transporting V-type ATPase. V0 domain
GO:0042744	195	80	0.00150185	hydrogen peroxide catabolic process
GO:0003827	33	19	0.00150185	alpha-1.3-mannosylglycoprotein 2-beta-N-acetylglucosaminyltransferase activity
GO:0001651	22	14	0.00150185	dense fibrillar component
GO:0004019	22	14	0.00150185	adenylosuccinate synthase activity
GO:0004032	22	14	0.00150185	alditol:NADP+ 1-oxidoreductase activity
GO:0005261	22	14	0.00150185	cation channel activity
GO:0016571	22	14	0.00150185	histone methylation
GO:0016052	52	27	0.00150185	carbohydrate catabolic process
GO:0004745	7	6	0.00150185	retinol dehydrogenase activity
GO:0008551	7	6	0.00150185	cadmium-exporting ATPase activity
GO:0008745	7	6	0.00150185	N-acetylmuramoyl-L-alanine amidase activity
GO:0020023	7	6	0.00150185	kinetoplast
GO:0042803	326	125	0.00150514	protein homodimerization activity
GO:0031419	62	31	0.00152559	cobalamin binding
GO:0005504	14	10	0.00157083	fatty acid binding
GO:0034394	14	10	0.00157083	protein localization to cell surface
GO:0006810	8858	2743	0.00157325	transport
GO:0008398	20	13	0.00158459	sterol 14-demethylase activity
GO:0016641	20	13	0.00158459	oxidoreductase activity. acting on the CH-NH2 group of donors. oxygen as acceptor
GO:0008641	173	72	0.00165714	small protein activating enzyme activity
GO:0051028	268	105	0.00168201	mRNA transport
GO:0030163	336	128	0.00173857	protein catabolic process
GO:0030176	196	80	0.00175032	integral to endoplasmic reticulum membrane
GO:0019773	219	88	0.00176901	proteasome core complex. alpha-subunit complex
GO:0004742	65	32	0.00178357	dihydrolipoyllysine-residue acetyltransferase activity
GO:0016853	1777	588	0.00179299	isomerase activity
GO:0015629	154	65	0.00188543	actin cytoskeleton
GO:0005615	334	127	0.00197194	extracellular space
GO:0008360	29	17	0.00197194	regulation of cell shape
GO:0042026	94	43	0.00197194	protein refolding
GO:0006413	1135	386	0.0020029	translational initiation
GO:0019464	63	31	0.00214988	glycine decarboxylation via glycine cleavage system
GO:0006103	97	44	0.00215797	2-oxoglutarate metabolic process
GO:0004318	53	27	0.00217711	enoyl-[acyl-carrier-protein] reductase (NADH) activity
GO:0004614	58	29	0.00217711	phosphoglucomutase activity
GO:0042593	58	29	0.00217711	glucose homeostasis
GO:0004365	116	51	0.00218614	glyceraldehyde-3-phosphate dehydrogenase (NAD+) (phosphorylating) activity
GO:0000015	71	34	0.00236471	phosphopyruvate hydratase complex
GO:0004634	71	34	0.00236471	phosphopyruvate hydratase activity
GO:0004550	158	66	0.00236471	nucleoside diphosphate kinase activity
GO:0006165	158	66	0.00236471	nucleoside diphosphate phosphorylation
GO:0006183	158	66	0.00236471	GTP biosynthetic process
GO:0006228	158	66	0.00236471	UTP biosynthetic process
GO:0006241	158	66	0.00236471	CTP biosynthetic process
GO:0051402	34	19	0.00244324	neuron apoptotic process
GO:0030054	122	53	0.00245123	cell junction
GO:0016668	106	47	0.00270266	oxidoreductase activity. acting on a sulfur group of donors. NAD or NADP as acceptor
GO:0001764	9	7	0.00270314	neuron migration
GO:0015068	9	7	0.00270314	glycine amidinotransferase activity
GO:0017113	9	7	0.00270314	dihydropyrimidine dehydrogenase (NADP+) activity
GO:0034199	9	7	0.00270314	activation of protein kinase A activity
GO:0006814	304	116	0.00277135	sodium ion transport
GO:0043066	173	71	0.00277407	negative regulation of apoptotic process
GO:0006425	39	21	0.00277407	glutaminyl-tRNA aminoacylation
GO:0042623	39	21	0.00277407	ATPase activity. coupled
GO:0016208	32	18	0.00282854	AMP binding
GO:0035605	32	18	0.00282854	peptidyl-cysteine S-nitrosylase activity
GO:0035606	32	18	0.00282854	peptidyl-cysteine S-trans-nitrosylation
GO:0051592	32	18	0.00282854	response to calcium ion
GO:0001725	23	14	0.00282854	stress fiber
GO:0008484	23	14	0.00282854	sulfuric ester hydrolase activity
GO:0007047	346	130	0.00283377	cellular cell wall organization
GO:0005730	835	289	0.00286194	nucleolus
GO:0034504	72	34	0.00315558	protein localization to nucleus
GO:0005773	609	216	0.00316627	vacuole
GO:0004333	37	20	0.00328318	fumarate hydratase activity
GO:0004512	67	32	0.0033442	inositol-3-phosphate synthase activity
GO:0006021	67	32	0.0033442	inositol biosynthetic process
GO:0006452	107	47	0.00335624	translational frameshifting
GO:0045901	107	47	0.00335624	positive regulation of translational elongation
GO:0045905	107	47	0.00335624	positive regulation of translational termination
GO:0008307	11	8	0.00339896	structural constituent of muscle
GO:0043009	11	8	0.00339896	chordate embryonic development
GO:0005832	19	12	0.00341856	chaperonin-containing T-complex
GO:0019903	19	12	0.00341856	protein phosphatase binding
GO:0005774	306	116	0.00353126	vacuolar membrane
GO:0004375	57	28	0.00360058	glycine dehydrogenase (decarboxylating) activity
GO:0005200	17	11	0.00364284	structural constituent of cytoskeleton
GO:0009234	17	11	0.00364284	menaquinone biosynthetic process
GO:0030670	17	11	0.00364284	phagocytic vesicle membrane
GO:0071949	17	11	0.00364284	FAD binding
GO:0009296	13	9	0.00370383	flagellum assembly
GO:0047681	13	9	0.00370383	aryl-alcohol dehydrogenase (NADP+) activity
GO:0004338	15	10	0.00372348	glucan exo-1.3-beta-glucosidase activity
GO:0005720	15	10	0.00372348	nuclear heterochromatin
GO:0006101	15	10	0.00372348	citrate metabolic process
GO:0010040	15	10	0.00372348	response to iron(II) ion
GO:0030350	15	10	0.00372348	iron-responsive element binding
GO:0050892	15	10	0.00372348	intestinal absorption
GO:0004130	35	19	0.00376257	cytochrome-c peroxidase activity
GO:0008083	35	19	0.00376257	growth factor activity
GO:0046373	35	19	0.00376257	L-arabinose metabolic process
GO:0004352	65	31	0.00389048	glutamate dehydrogenase (NAD+) activity
GO:0043231	164	67	0.00412237	intracellular membrane-bounded organelle
GO:0018478	40	21	0.00412237	malonate-semialdehyde dehydrogenase (acetylating) activity
GO:0004613	55	27	0.00416204	phosphoenolpyruvate carboxykinase (GTP) activity
GO:0006430	55	27	0.00416204	lysyl-tRNA aminoacylation
GO:0001523	6	5	0.00416204	retinoid metabolic process
GO:0003016	6	5	0.00416204	respiratory system process
GO:0004667	6	5	0.00416204	prostaglandin-D synthase activity
GO:0005879	6	5	0.00416204	axonemal microtubule
GO:0006703	6	5	0.00416204	estrogen biosynthetic process
GO:0007368	6	5	0.00416204	determination of left/right symmetry
GO:0008798	6	5	0.00416204	beta-aspartyl-peptidase activity
GO:0009267	6	5	0.00416204	cellular response to starvation
GO:0019491	6	5	0.00416204	ectoine biosynthetic process
GO:0045017	6	5	0.00416204	glycerolipid biosynthetic process
GO:0045185	6	5	0.00416204	maintenance of protein location
GO:0045777	6	5	0.00416204	positive regulation of blood pressure
GO:0046294	6	5	0.00416204	formaldehyde catabolic process
GO:0048488	6	5	0.00416204	synaptic vesicle endocytosis
GO:0050613	6	5	0.00416204	delta14-sterol reductase activity
GO:0051059	6	5	0.00416204	NF-kappaB binding
GO:0051775	6	5	0.00416204	response to redox state
GO:0055010	6	5	0.00416204	ventricular cardiac muscle tissue morphogenesis
GO:0005882	26	15	0.00420784	intermediate filament
GO:0032934	114	49	0.00447158	sterol binding
GO:0006006	243	94	0.00447158	glucose metabolic process
GO:0004181	106	46	0.00475848	metallocarboxypeptidase activity
GO:0004047	38	20	0.00478332	aminomethyltransferase activity
GO:0009986	194	77	0.00495932	cell surface
GO:0006433	48	24	0.00505174	prolyl-tRNA aminoacylation
GO:0006544	118	50	0.00590322	glycine metabolic process
GO:0016628	46	23	0.00616002	oxidoreductase activity. acting on the CH-CH group of donors. NAD or NADP as acceptor
GO:0008705	29	16	0.00616621	methionine synthase activity
GO:0004871	515	183	0.00623283	signal transducer activity
GO:0000462	20	12	0.00644628	maturation of SSU-rRNA from tricistronic rRNA transcript (SSU-rRNA. 5.8S rRNA. LSU-rRNA)
GO:0003869	20	12	0.00644628	4-nitrophenylphosphatase activity
GO:0005813	113	48	0.00666124	centrosome
GO:0006424	59	28	0.00666124	glutamyl-tRNA aminoacylation
GO:0005912	8	6	0.00694227	adherens junction
GO:0012501	8	6	0.00694227	programmed cell death
GO:0019290	8	6	0.00694227	siderophore biosynthetic process
GO:0020017	8	6	0.00694227	flagellar membrane
GO:0042572	8	6	0.00694227	retinol metabolic process
GO:0045095	8	6	0.00694227	keratin filament
GO:0045860	8	6	0.00694227	positive regulation of protein kinase activity
GO:0047936	8	6	0.00694227	glucose 1-dehydrogenase [NAD(P)] activity
GO:0031397	18	11	0.00713764	negative regulation of protein ubiquitination
GO:0047522	18	11	0.00713764	15-oxoprostaglandin 13-oxidase activity
GO:0005099	27	15	0.00716012	Ras GTPase activator activity
GO:0032320	27	15	0.00716012	positive regulation of Ras GTPase activity
GO:0019551	44	22	0.00727865	glutamate catabolic process to 2-oxoglutarate
GO:0004591	70	32	0.00759283	oxoglutarate dehydrogenase (succinyl-transferring) activity
GO:0006790	16	10	0.00785151	sulfur compound metabolic process
GO:0004824	57	27	0.00791045	lysine-tRNA ligase activity
GO:0030126	145	59	0.00795431	COPI vesicle coat
GO:0004797	10	7	0.00817259	thymidine kinase activity
GO:0005528	10	7	0.00817259	FK506 binding
GO:0018208	10	7	0.00817259	peptidyl-proline modification
GO:0019543	10	7	0.00817259	propionate catabolic process
GO:0030900	10	7	0.00817259	forebrain development
GO:0047547	10	7	0.00817259	2-methylcitrate dehydratase activity
GO:0071377	10	7	0.00817259	cellular response to glucagon stimulus
GO:0004531	14	9	0.00827705	deoxyribonuclease II activity
GO:0008470	14	9	0.00827705	isovaleryl-CoA dehydrogenase activity
GO:0019255	14	9	0.00827705	glucose 1-phosphate metabolic process
GO:0004347	25	14	0.00828228	glucose-6-phosphate isomerase activity
GO:0031647	25	14	0.00828228	regulation of protein stability
GO:0003870	12	8	0.00847231	5-aminolevulinate synthase activity
GO:0006084	12	8	0.00847231	acetyl-CoA metabolic process
GO:0007218	47	23	0.00848449	neuropeptide signaling pathway
GO:0045254	42	21	0.00861656	pyruvate dehydrogenase complex
GO:0008143	55	26	0.00939313	poly(A) RNA binding
GO:0015696	30	16	0.00961488	ammonium transport
GO:0016274	23	13	0.00971666	protein-arginine N-methyltransferase activity
GO:0035246	23	13	0.00971666	peptidyl-arginine N-methylation
GO:0004020	35	18	0.0102594	adenylylsulfate kinase activity
GO:0004148	45	22	0.0102594	dihydrolipoyl dehydrogenase activity
GO:0004781	45	22	0.0102594	sulfate adenylyltransferase (ATP) activity
GO:0004819	45	22	0.0102594	glutamine-tRNA ligase activity
GO:0004198	40	20	0.0104121	calcium-dependent cysteine-type endopeptidase activity
GO:0006091	66	30	0.0107575	generation of precursor metabolites and energy
GO:0019285	21	12	0.0113383	glycine betaine biosynthetic process from choline
GO:0043985	21	12	0.0113383	histone H4-R3 methylation
GO:0044020	21	12	0.0113383	histone methyltransferase activity (H4-R3 specific)
GO:0009636	69	31	0.0117574	response to toxin
GO:0005777	638	220	0.0118201	peroxisome
GO:0000447	48	23	0.011908	endonucleolytic cleavage in ITS1 to separate SSU-rRNA from 5.8S rRNA and LSU-rRNA from tricistronic rRNA transcript (SSU-rRNA. 5.8S rRNA. LSU-rRNA)
GO:0000461	48	23	0.011908	endonucleolytic cleavage to generate mature 3'-end of SSU-rRNA from (SSU-rRNA. 5.8S rRNA. LSU-rRNA)
GO:0000250	5	4	0.012317	lanosterol synthase activity
GO:0001732	5	4	0.012317	formation of translation initiation complex
GO:0003977	5	4	0.012317	UDP-N-acetylglucosamine diphosphorylase activity
GO:0005791	5	4	0.012317	rough endoplasmic reticulum
GO:0006739	5	4	0.012317	NADP metabolic process
GO:0008091	5	4	0.012317	spectrin
GO:0008881	5	4	0.012317	glutamate racemase activity
GO:0009423	5	4	0.012317	chorismate biosynthetic process
GO:0045088	5	4	0.012317	regulation of innate immune response
GO:0051659	5	4	0.012317	maintenance of mitochondrion location
GO:0060286	5	4	0.012317	flagellar cell motility
GO:0016579	19	11	0.0128557	protein deubiquitination
GO:0034341	19	11	0.0128557	response to interferon-gamma
GO:0043008	19	11	0.0128557	ATP-dependent protein binding
GO:0045653	19	11	0.0128557	negative regulation of megakaryocyte differentiation
GO:0000302	51	24	0.0133675	response to reactive oxygen species
GO:0005960	59	27	0.0138776	glycine cleavage complex
GO:0015078	361	130	0.0142116	hydrogen ion transmembrane transporter activity
GO:0070330	89	38	0.0143875	aromatase activity
GO:0004503	17	10	0.0148091	monophenol monooxygenase activity
GO:0030017	17	10	0.0148091	sarcomere
GO:0019521	36	18	0.0149248	D-gluconate metabolic process
GO:0004736	24	13	0.0160105	pyruvate carboxylase activity
GO:0016323	24	13	0.0160105	basolateral plasma membrane
GO:0006801	132	53	0.0162907	superoxide metabolic process
GO:0004807	57	26	0.016771	triose-phosphate isomerase activity
GO:0007049	1207	397	0.0169322	cell cycle
GO:0034220	44	21	0.0171919	ion transmembrane transport
GO:0005385	29	15	0.0175926	zinc ion transmembrane transporter activity
GO:0030479	29	15	0.0175926	actin cortical patch
GO:0019370	52	24	0.0182346	leukotriene biosynthetic process
GO:0030429	7	5	0.0182351	kynureninase activity
GO:0042384	7	5	0.0182351	cilium assembly
GO:0046500	7	5	0.0182351	S-adenosylmethionine metabolic process
GO:0050793	7	5	0.0182351	regulation of developmental process
GO:0071546	7	5	0.0182351	pi-body
GO:0045454	1048	347	0.0183171	cell redox homeostasis
GO:0002026	13	8	0.0183756	regulation of the force of heart contraction
GO:0003884	13	8	0.0183756	D-amino-acid oxidase activity
GO:0004310	13	8	0.0183756	farnesyl-diphosphate farnesyltransferase activity
GO:0032770	13	8	0.0183756	positive regulation of monooxygenase activity
GO:0045822	13	8	0.0183756	negative regulation of heart contraction
GO:0090346	13	8	0.0183756	cellular organofluorine metabolic process
GO:0008941	22	12	0.0187765	nitric oxide dioxygenase activity
GO:0004791	47	22	0.0193544	thioredoxin-disulfide reductase activity
GO:0005687	11	7	0.0195873	U4 snRNP
GO:0005688	11	7	0.0195873	U6 snRNP
GO:0008460	11	7	0.0195873	dTDP-glucose 4.6-dehydratase activity
GO:0010389	11	7	0.0195873	regulation of G2/M transition of mitotic cell cycle
GO:0010501	11	7	0.0195873	RNA secondary structure unwinding
GO:0017070	11	7	0.0195873	U6 snRNA binding
GO:0030621	11	7	0.0195873	U4 snRNA binding
GO:0000103	55	25	0.0197323	sulfate assimilation
GO:0006935	9	6	0.0197323	chemotaxis
GO:0009083	9	6	0.0197323	branched-chain amino acid catabolic process
GO:0019432	9	6	0.0197323	triglyceride biosynthetic process
GO:0006090	42	20	0.0202445	pyruvate metabolic process
GO:0010951	42	20	0.0202445	negative regulation of endopeptidase activity
GO:0018738	20	11	0.0220616	S-formylglutathione hydrolase activity
GO:0045226	20	11	0.0220616	extracellular polysaccharide biosynthetic process
GO:0016363	114	46	0.0231942	nuclear matrix
GO:0006104	45	21	0.0232154	succinyl-CoA metabolic process
GO:0016747	519	179	0.024276	transferase activity. transferring acyl groups other than amino-acyl groups
GO:0008812	40	19	0.0247116	choline dehydrogenase activity
GO:0018580	40	19	0.0247116	nitronate monooxygenase activity
GO:0009117	158	61	0.0249563	nucleotide metabolic process
GO:0022008	25	13	0.024993	neurogenesis
GO:0042277	164	63	0.0253496	peptide binding
GO:0033814	35	17	0.0256933	propanoyl-CoA C-acyltransferase activity
GO:0019859	18	10	0.026035	thymine metabolic process
GO:0031056	18	10	0.026035	regulation of histone modification
GO:0005938	78	33	0.0267429	cell cortex
GO:0006886	1534	495	0.0272197	intracellular protein transport
GO:0045892	141	55	0.0272197	negative regulation of transcription. DNA-dependent
GO:0016788	402	141	0.0275754	hydrolase activity. acting on ester bonds
GO:0003988	81	34	0.0279457	acetyl-CoA C-acyltransferase activity
GO:0006032	81	34	0.0279457	chitin catabolic process
GO:0004866	38	18	0.0299069	endopeptidase inhibitor activity
GO:0005102	38	18	0.0299069	receptor binding
GO:0004058	23	12	0.0300187	aromatic-L-amino-acid decarboxylase activity
GO:0004494	23	12	0.0300187	methylmalonyl-CoA mutase activity
GO:0004085	16	9	0.0304063	butyryl-CoA dehydrogenase activity
GO:0007552	16	9	0.0304063	metamorphosis
GO:0030898	16	9	0.0304063	actin-dependent ATPase activity
GO:0046949	16	9	0.0304063	fatty-acyl-CoA biosynthetic process
GO:0008379	33	16	0.0309977	thioredoxin peroxidase activity
GO:0003878	90	37	0.0313353	ATP citrate synthase activity
GO:0005758	79	33	0.0331695	mitochondrial intermembrane space
GO:0008898	41	19	0.0339151	homocysteine S-methyltransferase activity
GO:0009103	41	19	0.0339151	lipopolysaccharide biosynthetic process
GO:0008237	806	268	0.0341424	metallopeptidase activity
GO:0004775	128	50	0.0350798	succinate-CoA ligase (ADP-forming) activity
GO:0004035	14	8	0.0353693	alkaline phosphatase activity
GO:0004610	14	8	0.0353693	phosphoacetylglucosamine mutase activity
GO:0006816	134	52	0.0357545	calcium ion transport
GO:0005905	36	17	0.0357545	coated pit
GO:0003341	4	3	0.0357545	cilium movement
GO:0004039	4	3	0.0357545	allophanate hydrolase activity
GO:0004847	4	3	0.0357545	urea carboxylase activity
GO:0005858	4	3	0.0357545	axonemal dynein complex
GO:0006919	4	3	0.0357545	activation of cysteine-type endopeptidase activity involved in apoptotic process
GO:0007140	4	3	0.0357545	male meiosis
GO:0008281	4	3	0.0357545	sulfonylurea receptor activity
GO:0008869	4	3	0.0357545	galactonate dehydratase activity
GO:0009013	4	3	0.0357545	succinate-semialdehyde dehydrogenase [NAD(P)+] activity
GO:0009014	4	3	0.0357545	succinyl-diaminopimelate desuccinylase activity
GO:0015771	4	3	0.0357545	trehalose transport
GO:0016034	4	3	0.0357545	maleylacetoacetate isomerase activity
GO:0030027	4	3	0.0357545	lamellipodium
GO:0030092	4	3	0.0357545	regulation of flagellum assembly
GO:0030683	4	3	0.0357545	evasion or tolerance by virus of host immune response
GO:0031014	4	3	0.0357545	troponin T binding
GO:0035083	4	3	0.0357545	cilium axoneme assembly
GO:0035084	4	3	0.0357545	flagellar axoneme assembly
GO:0042162	4	3	0.0357545	telomeric DNA binding
GO:0042427	4	3	0.0357545	serotonin biosynthetic process
GO:0042761	4	3	0.0357545	very long-chain fatty acid biosynthetic process
GO:0050440	4	3	0.0357545	2-methylcitrate synthase activity
GO:0060170	4	3	0.0357545	cilium membrane
GO:0006662	512	175	0.0358174	glycerol ether metabolic process
GO:0005875	52	23	0.0361751	microtubule associated complex
GO:0071577	31	15	0.0362555	zinc ion transmembrane transport
GO:0008897	44	20	0.0363496	holo-[acyl-carrier-protein] synthase activity
GO:0004843	26	13	0.0364112	ubiquitin-specific protease activity
GO:0008410	26	13	0.0364112	CoA-transferase activity
GO:0004096	114	45	0.0366775	catalase activity
GO:0016805	94	38	0.037679	dipeptidase activity
GO:0000278	12	7	0.0385817	mitotic cell cycle
GO:0002020	12	7	0.0385817	protease binding
GO:0004104	12	7	0.0385817	cholinesterase activity
GO:0004755	12	7	0.0385817	saccharopine dehydrogenase (NADP+. L-glutamate-forming) activity
GO:0016358	12	7	0.0385817	dendrite development
GO:0043167	12	7	0.0385817	ion binding
GO:0046570	12	7	0.0385817	methylthioribulose 1-phosphate dehydratase activity
GO:0048306	12	7	0.0385817	calcium-dependent protein binding
GO:0070566	12	7	0.0385817	adenylyltransferase activity
GO:0071267	12	7	0.0385817	L-methionine salvage
GO:0005694	669	224	0.0401726	chromosome
GO:0042802	320	113	0.0406496	identical protein binding
GO:0015035	749	249	0.0407395	protein disulfide oxidoreductase activity
GO:0004470	58	25	0.0410993	malic enzyme activity
GO:0016619	58	25	0.0410993	malate dehydrogenase (oxaloacetate-decarboxylating) activity
GO:0032496	19	10	0.0410993	response to lipopolysaccharide
GO:0006629	1699	542	0.0425596	lipid metabolic process
GO:0003920	10	6	0.0425596	GMP reductase activity
GO:0005640	10	6	0.0425596	nuclear outer membrane
GO:0005859	10	6	0.0425596	muscle myosin complex
GO:0008115	10	6	0.0425596	sarcosine oxidase activity
GO:0015439	10	6	0.0425596	heme-transporting ATPase activity
GO:0015643	10	6	0.0425596	toxin binding
GO:0031947	10	6	0.0425596	negative regulation of glucocorticoid biosynthetic process
GO:0034038	10	6	0.0425596	deoxyhypusine synthase activity
GO:0045823	10	6	0.0425596	positive regulation of heart contraction
GO:0045989	10	6	0.0425596	positive regulation of striated muscle contraction
GO:0046686	10	6	0.0425596	response to cadmium ion
GO:0050983	10	6	0.0425596	deoxyhypusine biosynthetic process from spermidine
GO:0005880	24	12	0.0431117	nuclear microtubule
GO:0003954	127	49	0.0443471	NADH dehydrogenase activity
GO:0003846	6	4	0.0443471	2-acylglycerol O-acyltransferase activity
GO:0004510	6	4	0.0443471	tryptophan 5-monooxygenase activity
GO:0004517	6	4	0.0443471	nitric-oxide synthase activity
GO:0004578	6	4	0.0443471	chitobiosyldiphosphodolichol beta-mannosyltransferase activity
GO:0006212	6	4	0.0443471	uracil catabolic process
GO:0006214	6	4	0.0443471	thymidine catabolic process
GO:0006809	6	4	0.0443471	nitric oxide biosynthetic process
GO:0008658	6	4	0.0443471	penicillin binding
GO:0015419	6	4	0.0443471	sulfate transmembrane-transporting ATPase activity
GO:0019629	6	4	0.0443471	propionate catabolic process. 2-methylcitrate cycle
GO:0032579	6	4	0.0443471	apical lamina of hyaline layer
GO:0046421	6	4	0.0443471	methylisocitrate lyase activity
GO:0046477	6	4	0.0443471	glycosylceramide catabolic process
GO:0051219	6	4	0.0443471	phosphoprotein binding
